# Supplementary material for: Biological Characteristics of Feline Calicivirus Epidemic Strains in China and Screening of Broad-Spectrum Protective Vaccine Strains
Source: Vaccines (Basel). 2023 Dec 15;11(12):1858. doi: 10.3390/vaccines11121858 (PMC10747013; doi:10.3390/vaccines11121858)
Supplement: Supplementary file 1 [file vaccines-11-01858-s001.zip]

Archive with 1 entries (1 files):
- vaccines-2701332-supplementary.pdf
